# Supplementary material for: Real-Time Detection of Circulating Tumor Cells in Bloodstream Using Plasmonic Fiber Sensors
Source: Biosensors (Basel). 2022 Nov 3;12(11):968. doi: 10.3390/bios12110968 (PMC9687831; doi:10.3390/bios12110968)
Supplement: Supplementary file 1 [file biosensors-12-00968-s001.zip]

Archive with 1 entries (1 files):
- biosensors-1961248-supplementary.pdf
